# Supplementary material for: A systematic review of natural language processing applied to radiology reports
Source: BMC Med Inform Decis Mak. 2021 Jun 3;21:179. doi: 10.1186/s12911-021-01533-7 (PMC8176715; doi:10.1186/s12911-021-01533-7)
Supplement: Supplementary file 2 — Additional file 2. Individual properties for every publication. [file 12911_2021_1533_MOESM2_ESM.csv]

Publication ID	Technical Objective	Category-paper	Image Sampling Method	Language of reports	Anatomical region	Imaging modality	Disease of interest category	Data Type	CleanDataSize	Annotated set size	Training set size	Validation set size/ k-fold	Test set size
1	Information extraction	Diagnostic Surveillance	-	English	Thorax	CT	Oncology	P	-	-	-	10-fold	-
2	Information extraction	Diagnostic Surveillance	-	English (US)	Mixed	Mixed	Musculoskeletal	R	-	2356	944	-	809
3	Information extraction	Diagnostic Surveillance	yes	English	Head/neck	CT	Cerebrovascular	R	612	612	489.6	None	122.4
4	Report/sentence classification	Diagnostic Surveillance	-	English (Australian)	Thorax	CT	Respiratory	R	3014	223	-	-	223
5	Report/sentence classification	Diagnostic Surveillance	no	English	Thorax	CT	Respiratory	R	533	427	427	10-fold	106
6	Report/sentence classification	Diagnostic Surveillance	no	English	Abdomen	CT	Gastrointestinal	R	665	665	565	5-fold	100
7	Report/sentence classification	Diagnostic Surveillance	no	English (US)	Mixed	Mixed	Other	R	8000	4000	2788	-	1212
8	Report/sentence classification	Diagnostic Surveillance	-	English	Other	-	-	R	413403	4551	329698	42298	41407
9	Report/sentence classification	Diagnostic Surveillance	-	English (US)	Mixed	Mixed	Various	R	454	454	100	-	354
10	Report/sentence classification	Diagnostic Surveillance	no	English	-	Mixed	-	R	200000	660	-	180	480
11	Report/sentence classification	Diagnostic Surveillance	-	English	-	-	-	R	2630	50	2630	50	randomly sampled from the dataset
12	Information extraction	Diagnostic Surveillance	-	English	Mixed	Mixed	Trauma	R	170052	4181	165871	-	4181
13	Report/sentence classification	Diagnostic Surveillance	no	English	Thorax	CT	Respiratory	P	499	499	None	None	499
14	Report/sentence classification	Diagnostic Surveillance	no	English	Thorax	CT	Oncology	R	10000000	1,096	-	-	1096
15	Report/sentence classification	Diagnostic Surveillance	no	English (US)	Head/neck	MRI	Cerebrovascular	R	1000	1000	333	333	333
16	Information extraction	Diagnostic Surveillance	-	-	Thorax	CT	Oncology	R	2000	8	8	-	-
17	Information extraction	Diagnostic Surveillance	yes	English	Abdomen	CT	Oncology	R	594	594	594	10 fold	-
18	Information extraction	Diagnostic Surveillance	no	English	Abdomen	-	Oncology	R	101	101	101	5-fold	-
19	Information extraction	Diagnostic Surveillance	-	Spanish	Abdomen	-	Gastrointestinal	R	513	513	400	5-fold	103
20	Information extraction	Diagnostic Surveillance	no	English (US)	Abdomen	-	Oncology	R	160	101	-	5 fold	-
21	Information extraction	Diagnostic Surveillance	-	English	Abdomen	-	Oncology	R	101	101	-	-	-
22	Information extraction	Diagnostic Surveillance	-	English	Mixed	CT	Various	S	1890	1890	1144	370	376
23	Information extraction	Diagnostic Surveillance	-	English	Mixed	Mixed	Various	R	1242	142	1100	17	125
24	Information extraction	Diagnostic Surveillance	-	English (US)	Mixed	-	-	R	1567581	-	1566921	560	300
25	Information extraction	Diagnostic Surveillance	-	English	Mixed	-	-	R	1054	-	386	386	668
26	Information extraction	Diagnostic Surveillance	-	German	Mixed	Mixed	Oncology	R	8591	8591	-	-	-
27	Information extraction	Diagnostic Surveillance	no	English (US)	Mixed	CT	Oncology	R	450	450	-	-	-
28	Information extraction	Diagnostic Surveillance	-	English (US)	Breast	CT	Oncology	R	40	40	32	-	8
29	Information extraction	Diagnostic Surveillance	no	English (US)	Breast	Mixed	Other	R	773	773	-	-	-
30	Information extraction	Diagnostic Surveillance	yes	English	Breast	MRI	Oncology	R	2330	695	1635	-	695
31	Information extraction	Diagnostic Surveillance	-	English (US)	Breast	Mammogram	Oncology	R	300000	300	-	-	-
32	Information extraction	Diagnostic Surveillance	no	English (US)	Breast	Mammogram	Oncology	R	6705	6705	5697	489	519
33	Information extraction	Diagnostic Surveillance	-	English	Breast	Mixed	Oncology	R	139953	941	-	-	-
34	Information extraction	Diagnostic Surveillance	no	English	-	-	-	R	1567581	760	361	168	200
35	Information extraction	Diagnostic Surveillance	no	English	-	-	-	R	34926	-	2 000	10 fold	200
36	Information extraction	Diagnostic Surveillance	no	Chinese	-	-	Oncology	M	75	377	3996	-	1570
37	Report/sentence classification	Diagnostic Surveillance	-	English	Thorax	-	Oncology	R	14230	-	-	-	-
38	Report/sentence classification	Diagnostic Surveillance	-	Italian	Thorax	CT	Various	R	10000	346	-	10 fold	431.8
39	Report/sentence classification	Diagnostic Surveillance	-	English	Breast	-	Oncology	R	2159	15	1295.4	215.9	647.7
40	Report/sentence classification	Diagnostic Surveillance	-	English	Mixed	CT	Other	R	1716	-	120	10-fold	393
41	Report/sentence classification	Diagnostic Surveillance	-	English	Mixed	Mixed	Oncology	R	8614	8614	6030	-	2584
42	Information extraction	Diagnostic Surveillance	no	English (US)	Abdomen	Mixed	Oncology	R	6000	-	4800	-	1200
43	Information extraction	Diagnostic Surveillance	-	English	-	-	-	R	567	-	-	5-fold	-
44	Information extraction	Diagnostic Surveillance	-	English (US)	Mixed	Mixed	Various	R	318366	1000	850	10 fold	150
45	Report/sentence classification	Diagnostic Surveillance	no	English	-	Mixed	-	R	547495	1000	850	10-fold	150
46	Information extraction	Disease Info and Classification	-	English	Head/neck	-	Cerebrovascular	R	10000	-	-	-	-
47	Information extraction	Disease Info and Classification	-	English	Head/neck	MRI	Cerebrovascular	R	3060	2430	1794	1794	1266
48	Information extraction	Disease Info and Classification	-	English	Head/neck	-	Cerebrovascular	R	600	-	-	-	-
49	Information extraction	Disease Info and Classification	no	Chinese	Breast	Ultrasound	Oncology	R	540	540	360	-	180
50	Information extraction	Disease Info and Classification	yes	English	Breast	-	Oncology	M	8956	894	715	-	179
51	Information extraction	Disease Info and Classification	yes	Chinese	Abdomen	CT	Oncology	P	92	92	60	-	32
52	Information extraction	Disease Info and Classification	-	English	Thorax	-	-	R	214	214	171	-	43
53	Information extraction	Disease Info and Classification	-	English	Thorax	X-ray (not mammogram)	Various	R	70000	-	70000	3-fold	3-fold
54	Information extraction	Disease Info and Classification	yes	English	Thorax	-	Respiratory	R	282	282	282	5-fold	-
55	Information extraction	Disease Info and Classification	-	English	Thorax	Mixed	Cardiovascular	M	3060	733	732	-	733
56	Information extraction	Disease Info and Classification	no	English (US)	Thorax	Ultrasound	Cardiovascular	R	85505	200	-	-	200
57	Information extraction	Disease Info and Classification	yes	English (US)	Mixed	Mixed	Cardiovascular	R	2551	2,551	468	-	2083
58	Information extraction	Disease Info and Classification	yes	-	Mixed	CT	Other	R	635	-	540	96	-
59	Information extraction	Disease Info and Classification	-	English	-	-	-	M	300	-	-	-	-
60	Report/sentence classification	Disease Info and Classification	-	English	Head/neck	CT	Cerebrovascular	R	40,000	12,852	8738	1543	2571
61	Report/sentence classification	Disease Info and Classification	-	English	Head/neck	CT	Cerebrovascular	R	218159	7084	85%	15%	10908
62	Report/sentence classification	Disease Info and Classification	yes	English	Head/neck	MRI	Cerebrovascular	R	3024	3024	2118	10-fold	906
63	Report/sentence classification	Disease Info and Classification	yes	English (US)	Head/neck	MRI	Cerebrovascular	P	1091	1091	1091	5-fold cross-validation in the training data	50
64	Report/sentence classification	Disease Info and Classification	-	English	Head/neck	CT	Cerebrovascular	R	81400	1400	1000	200	200
65	Report/sentence classification	Disease Info and Classification	-	English	Head/neck	Mixed	Cerebrovascular	R	157787	1692	-	364	700
66	Report/sentence classification	Disease Info and Classification	-	English	Head/neck	MRI	Oncology	R	1479	1479	1179	5 fold	300
67	Report/sentence classification	Disease Info and Classification	-	English	Head/neck	CT	-	R	96303	1004	602	-	402
68	Report/sentence classification	Disease Info and Classification	-	English (US)	Head/neck	-	-	R	5831	-	-	-	-
69	Report/sentence classification	Disease Info and Classification	-	Polish	Head/neck	CT	Oncology	R	1284	-	642	-	642
70	Report/sentence classification	Disease Info and Classification	-	English (US)	Abdomen	Mixed	Oncology	R	545	200	160	5-fold validation	40
71	Report/sentence classification	Disease Info and Classification	-	English (US)	Breast	-	Oncology	R	343042	22109	17672	1900	4419
72	Report/sentence classification	Disease Info and Classification	-	English	Breast	Mammogram	Oncology	P	543	10%	-	-	-
73	Report/sentence classification	Disease Info and Classification	-	English	Breast	-	Oncology	R	300	-	-	-	-
74	Information extraction	Disease Info and Classification	no	English	Extremities	X-ray (not mammogram)	Trauma	R	1500	1500	1000	10-fold	500
75	Report/sentence classification	Disease Info and Classification	no	English	Extremities	-	Musculoskeletal	S	3032	3032	2274	-	758
76	Report/sentence classification	Disease Info and Classification	-	English (Australian)	Extremities	-	Musculoskeletal	R	14180	2378	2378	10-fold	-
77	Report/sentence classification	Disease Info and Classification	no	English (US)	Extremities	Mixed	Other	R	2400	-	400	-	2000
78	Report/sentence classification	Disease Info and Classification	-	German	Extremities	-	Trauma	R	2000	-	1400	10-fold	600
79	Report/sentence classification	Disease Info and Classification	-	-	Extremities	Mixed	Cardiovascular	R	6823	6823	250	250	6373
80	Report/sentence classification	Disease Info and Classification	-	English (Australian)	Extremities	-	Musculoskeletal	R	2378	2378	2378	10-fold	-
81	Report/sentence classification	Disease Info and Classification	no	English	Mixed	X-ray (not mammogram)	Other	R	1954	1954	978	-	978
82	Report/sentence classification	Disease Info and Classification	no	English	Mixed	X-ray (not mammogram)	Other	R	-	1852	-	10-fold	-
83	Report/sentence classification	Disease Info and Classification	-	English (Australian)	Mixed	-	Oncology	R	40,800	40,800	10-fold	-	10-fold
84	Report/sentence classification	Disease Info and Classification	-	English (US)	Mixed	Mixed	Various	R	194744	194,744	-	-	-
85	Report/sentence classification	Disease Info and Classification	yes	English	Mixed	-	Various	R	40800	-	-	10-cross	-
86	Report/sentence classification	Disease Info and Classification	no	English	Spine	Mixed	Musculoskeletal	R	178333	871	142666.4	10-fold	35666.6
87	Report/sentence classification	Disease Info and Classification	yes	English	Spine	Mixed	Trauma	R	1628	-	-	-	126
88	Report/sentence classification	Disease Info and Classification	yes	English	Thorax	CT	Oncology	R	1501	-	1003	-	498
89	Report/sentence classification	Disease Info and Classification	-	English	Thorax	-	-	R	357000	-	-	-	-
90	Report/sentence classification	Disease Info and Classification	-	English	Thorax	CT	-	R	2500	2500	-	-	-
91	Report/sentence classification	Disease Info and Classification	yes	English (US)	Thorax	CT	Respiratory	R	5892	-	3037	-	2825
92	Lexicon/ontology discovery	Lang and knowledge	-	English (US)	Mixed	Mixed	Various	R	10000	-	-	-	-
93	Lexicon/ontology discovery	Lang and knowledge	no	English	Mixed	Mixed	Various	R	31	-	-	-	-
94	Lexicon/ontology discovery	Lang and knowledge	-	French	Mixed	Mixed	Various	R	30000	-	-	-	-
95	Clustering	Lang and knowledge	-	English	Mixed	Mixed	-	R	1899482	-	-	-	-
96	Information extraction	Lang and knowledge	-	Italian	Breast	Mammogram	Oncology	R	126	126	-	-	-
97	Information extraction	Lang and knowledge	-	English	Mixed	Mixed	Various	R	-	-	-	-	-
98	Information extraction	Lang and knowledge	yes	English	Mixed	Mixed	Other	R	6265	-	-	-	-
99	Information extraction	Lang and knowledge	-	English	Mixed	-	Various	R	83	83	-	-	32
100	Information extraction	Lang and knowledge	no	Chinese	Mixed	Mixed	-	-	-	1000	1000	-	1000
101	Information extraction	Lang and knowledge	-	English	Thorax	Mixed	-	R	6410	-	-	-	-
102	Information extraction	Lang and knowledge	no	English	Head/neck	Ultrasound	Cardiovascular	-	-	34	-	-	34
103	Lexicon/ontology discovery	Lang and knowledge	-	English	-	-	-	R	16000	-	-	-	-
104	Lexicon/ontology discovery	Lang and knowledge	-	-	-	-	-	-	-	-	-	-	-
105	Information extraction	Lang and knowledge	-	English	Thorax	CT	Other	R	11357	-	-	-	-
106	Information extraction	Lang and knowledge	-	English	Thorax	X-ray (not mammogram)	-	R	83452	-	-	83452	-
107	Information extraction	Lang and knowledge	-	Chinese	Thorax	CT	Various	R	5100	3000	2000	400	600
108	Information extraction	Lang and knowledge	-	English	Mixed	-	Various	R	28615	-	5723	-	-
109	Information extraction	Lang and knowledge	-	English	Mixed	Mixed	Cardiovascular	R	5000	-	3500	1000	500
110	Information extraction	Lang and knowledge	-	French	-	-	-	R	30000	300	-	300	-
111	Lexicon/ontology discovery	Lang and knowledge	yes	English	-	-	-	R	-	-	-	-	-
112	Lexicon/ontology discovery	Lang and knowledge	-	English	-	-	Oncology	R	18046	18046	18046	-	-
113	Lexicon/ontology discovery	Lang and knowledge	yes	Braziian Portuguese	Spine	MRI	Musculoskeletal	R	1701	-	-	-	-
114	Lexicon/ontology discovery	Lang and knowledge	-	English	Breast	-	Oncology	R	270540	-	270540	-	100
115	Report/sentence classification	Lang and knowledge	no	Spanish	-	Mixed	-	R	130000	248	None	None	248
116	Report/sentence classification	Lang and knowledge	-	English	Thorax	CT	Respiratory	R	875	875	475	-	400
117	Report/sentence classification	Lang and knowledge	yes	English (US)	Thorax	CT	Respiratory	-	-	-	848 (around 75%)	-	285 (around 25%)
118	Report/sentence classification	Lang and knowledge	-	English	Thorax	-	-	R	118675	-	-	10 fold	-
119	Information extraction	Quality-compliance	yes	English	Abdomen	Mixed	Gastrointestinal	R	31593	-	-	450	-
120	Report/sentence classification	Quality-compliance	yes	English	Thorax	CT	Respiratory	R	1932	-	-	-	-
121	Information extraction	Quality-compliance	yes	English	Mixed	Mixed	Various	R	417451	200	417451	-	200
122	Information extraction	Quality-compliance	yes	English	Mixed	Mixed	Various	R	2972164	2972164	-	-	-
123	Report/sentence classification	Quality-compliance	yes	English	Mixed	MRI	-	P	460	460	None	None	460
124	Report/sentence classification	Quality-compliance	no	English	Mixed	Mixed	Various	R	559	559	391.3	-	167.7
125	Report/sentence classification	Quality-compliance	-	English	Mixed	MRI	Musculoskeletal	R	1544	-	1240	1240	280
126	Report/sentence classification	Quality-compliance	no	English	Mixed	Mixed	-	P	23175	-	18384	-	4791
127	Report/sentence classification	Quality-compliance	-	English	Head/neck	MRI	-	R	13982	13982	11185	-	2797
128	Report/sentence classification	Quality-compliance	-	English	Head/neck	MRI	-	-	-	30%	70%	-	30%
129	Report/sentence classification	Quality-compliance	-	English	Head/neck	MRI	-	R	2405	2405	1924	-	481
130	Report/sentence classification	Quality-compliance	no	English	Thorax	CT	Oncology	R	28540	950	500	None	450
131	Report/sentence classification	Quality-compliance	-	English	Thorax	CT	Respiratory	R	2993	-	-	-	-
132	Report/sentence classification	Quality-compliance	-	English	Abdomen	CT	Oncology	R	2512	2512	1884	None	628
133	Report/sentence classification	Quality-compliance	-	English	Extremities	MRI	Musculoskeletal	R	2,454	2,454	1963	-	491
134	Information extraction	Quality-compliance	-	English	Mixed	Mixed	-	R	391657	826	82353	-	-
135	Information extraction	Quality-compliance	yes	German	Head/neck	Mixed	Cerebrovascular	R	25	25	-	-	-
136	Report/sentence classification	Quality-compliance	-	English	Thorax	-	Various	R	851	-	185	-	660
137	Report/sentence classification	Quality-compliance	yes	English	Breast	Mammogram	Oncology	R	18101	-	-	-	-
138	Report/sentence classification	Quality-compliance	-	English (Australian)	Extremities	-	-	-	-	-	-	10-fold	-
139	Report/sentence classification	Cohort	no	English	Abdomen	Mixed	Hepatobiliary	R	1199	1199	839.3	None	359.7
140	Report/sentence classification	Cohort	yes	English	Abdomen	CT	Genitourinary	R	1790	1790	-	-	1790
141	Report/sentence classification	Cohort	no	English	Abdomen	Mixed	Oncology	R	943	429	664	10-fold	279
142	Report/sentence classification	Cohort	yes	English (US)	Head/neck	CT	Trauma	R	2121	-	1079	-	1042
143	Report/sentence classification	Cohort	-	English	Head/neck	Mixed	Other	R	726	-	580	5-fold	146
144	Report/sentence classification	Cohort	yes	English	Mixed	-	Trauma	R	2977739	8288	5349	-	2939
145	Report/sentence classification	Cohort	no	English	Spine	MRI	Musculoskeletal	R	658	658	None	200	458
146	Information extraction	Cohort	yes	English (US)	-	Mixed	-	M	240854	-	-	-	465
147	Information extraction	Cohort	-	English	Head/neck	CT	Trauma	R	311	280	124	156	-
148	Information extraction	Cohort	-	English (US)	Spine	-	Musculoskeletal	P	3275	3275	-	-	-
149	Information extraction	Epidiemology	-	English (US)	-	-	-	R	12377743	-	-	-	400
150	Information extraction	Epidiemology	-	English (US)	Head/neck	MRI	Cerebrovascular	P	167	-	-	-	-
151	Report/sentence classification	Epidiemology	yes	Hebrew	Abdomen	Mixed	Hepatobiliary	R	1000000	800	-	-	-
152	Information extraction	Epidiemology	yes	English	Thorax	CT	Respiratory	R	244391	-	-	-	-
153	Report/sentence classification	Epidiemology	yes	English	Mixed	MRI	Oncology	P	183	18	165	None	18
154	Report/sentence classification	Epidiemology	yes	English	Thorax	CT	Oncology	R	415581	-	-	-	-
155	Information extraction	TechnicalNLP	-	Spanish	Mixed	-	-	R	1000	-	-	-	-
156	Information extraction	TechnicalNLP	no	English	Mixed	CT	Other	S	12696846	1200	12696846	10%	86211
157	Information extraction	TechnicalNLP	-	English	Mixed	Mixed	Various	R	120	120	80%	10%	10%
158	Information extraction	TechnicalNLP	no	English	Thorax	X-ray (not mammogram)	Other	R	900	900	-	-	-
159	Information extraction	TechnicalNLP	-	English	-	-	-	R	1954	1954	10-fold	-	10-fold
160	Information extraction	TechnicalNLP	-	Spanish	-	Ultrasound	-	R	85600	-	-	-	-
161	Report/sentence classification	TechnicalNLP	no	English	Head/neck	X-ray (not mammogram)	Other	S	10880	1040	-	5 fold	-
162	Report/sentence classification	TechnicalNLP	-	English (US)	Mixed	-	-	R	2167445	-	-	-	-
163	Report/sentence classification	TechnicalNLP	-	English	Thorax	X-ray (not mammogram)	-	R	270504	-	174186	-	48321
164	Report/sentence classification	TechnicalNLP	-	English	-	Mixed	-	R	745858	-	-	-	-
